# Supplementary material for: ‘Weak by Structure’—Limb Muscle Fibre Cytoarchitecture Remodelling During Critical Illness and Effects of Chaperone Co-Inducer BGP-15 and Dissociative Glucocorticoid VBP-15
Source: Cells. 2026 Jul 4;15(13):1219. doi: 10.3390/cells15131219 (PMC13360227; doi:10.3390/cells15131219)
Supplement: Supplementary file 1 [file cells-15-01219-s001.zip]

Archive with 1 entries (1 files):
- cells-4340293-supplementary.pdf
